# Supplementary material for: Molecular design strategy of fluorogenic probes based on quantum chemical prediction of intramolecular spirocyclization
Source: Commun Chem. 2020 Jun 26;3:82. doi: 10.1038/s42004-020-0326-x (PMC9814528; doi:10.1038/s42004-020-0326-x)
Supplement: Supplementary file 3 — Supplementary Data [file 42004_2020_326_MOESM3_ESM.csv]

[HMRG, OA, with 5H2O]
atomID	atomTYPE	x	y	z
1	C	3.918916	3.103906	0.385498
2	C	2.526251	3.298925	0.28403
3	C	1.710591	2.219898	0.005327
4	C	2.212439	0.897376	-0.18659
5	C	3.628031	0.735959	-0.0926
6	C	4.453667	1.789859	0.184419
7	H	2.086728	4.28113	0.419793
8	H	4.04993	-0.24971	-0.25363
9	H	5.527272	1.643579	0.250391
10	C	-0.06508	0.145214	-0.57567
11	C	-0.51037	1.481634	-0.36159
12	C	-1.07227	-0.8282	-0.84217
13	C	-1.84356	1.843949	-0.40832
14	C	-2.39757	-0.48996	-0.88938
15	H	-0.77314	-1.85914	-0.98668
16	C	-2.81567	0.858044	-0.66143
17	H	-2.13254	2.874573	-0.23672
18	H	-3.15524	-1.24104	-1.086
19	O	0.378942	2.474324	-0.08555
20	N	-4.1455	1.158702	-0.62711
21	H	-4.79045	0.4867	-1.05803
22	H	-4.40716	2.14993	-0.67154
23	N	4.747167	4.130379	0.663547
24	H	5.746211	3.996415	0.722505
25	H	4.398778	5.069096	0.795009
26	C	1.312084	-0.15085	-0.46677
27	O	0.953545	-1.29625	2.129017
28	C	2.137983	-1.98628	1.782149
29	H	2.967743	-1.30663	2.016419
30	H	2.283256	-2.88404	2.402921
31	C	2.211901	-2.39886	0.318701
32	C	1.815989	-1.53387	-0.72386
33	C	2.688511	-3.67101	-0.01819
34	H	2.98091	-4.34877	0.78022
35	C	1.902311	-1.96082	-2.05762
36	H	1.592746	-1.28813	-2.85262
37	C	2.787446	-4.08748	-1.34652
38	H	3.161659	-5.08098	-1.57673
39	C	2.390482	-3.22948	-2.37163
40	H	2.453869	-3.54198	-3.40977
41	O	-3.68163	-2.32534	2.047736
42	H	-1.99953	-2.71234	1.801759
43	H	-4.15952	-2.68587	1.285182
44	H	-3.99444	0.796152	2.694306
45	H	-3.96625	-1.37653	2.089269
46	H	-4.53829	0.642466	1.261306
47	O	-4.60908	0.262593	2.165481
48	O	-1.08506	-3.07869	1.674039
49	H	-1.01326	-3.77004	2.350589
50	H	0.193125	-1.91494	1.980972
51	O	-5.85496	-0.92195	-1.74866
52	H	-5.98668	-1.64805	-1.11832
53	H	-5.49623	-1.35651	-2.53878
54	O	-4.67681	4.025842	-0.67222
55	H	-4.46123	4.44582	0.175748
56	H	-4.13208	4.503266	-1.31809
[HMRG, CA, with 5H2O]
atomID	atomTYPE	x	y	z
1	C	3.572294	3.26482	-0.18597
2	C	2.173037	3.257836	-0.2586
3	C	1.478431	2.052991	-0.16336
4	C	2.121544	0.821628	-0.00577
5	C	3.525603	0.850738	0.065151
6	C	4.243763	2.031121	-0.02335
7	H	1.613048	4.178629	-0.39018
8	H	4.061657	-0.08523	0.192542
9	H	5.328643	2.015371	0.03456
10	C	-0.11593	-0.25628	-0.20031
11	C	-0.65099	1.032329	-0.31906
12	C	-0.99527	-1.34166	-0.3342
13	C	-2.02069	1.242868	-0.51856
14	C	-2.3586	-1.15988	-0.53823
15	H	-0.6008	-2.35059	-0.26999
16	C	-2.85787	0.143843	-0.60986
17	H	-2.40057	2.255674	-0.59379
18	H	-3.02378	-2.01063	-0.64389
19	O	0.106748	2.16458	-0.24778
20	N	-4.30069	0.355769	-0.71266
21	H	-4.76546	-0.4152	-1.24718
22	H	-4.52424	1.269379	-1.17108
23	N	4.282329	4.456806	-0.21495
24	H	5.247613	4.381228	-0.51247
25	H	3.813592	5.237296	-0.6591
26	C	1.342918	-0.45892	0.177709
27	O	1.384984	-0.81615	1.619751
28	C	1.815485	-2.17608	1.830642
29	H	2.631313	-2.17273	2.563633
30	H	0.98798	-2.76732	2.245878
31	C	2.242051	-2.65861	0.472533
32	C	1.972823	-1.67596	-0.47565
33	C	2.815736	-3.87348	0.097192
34	H	3.028318	-4.64193	0.835424
35	C	2.267894	-1.87872	-1.82333
36	H	2.057873	-1.10868	-2.56051
37	C	3.115165	-4.08257	-1.25137
38	H	3.564803	-5.0211	-1.56295
39	C	2.843272	-3.09272	-2.20527
40	H	3.083149	-3.26985	-3.24977
41	O	-2.95707	-1.06348	2.892036
42	H	-2.12593	-0.53722	3.032903
43	H	-2.7375	-1.64591	2.14771
44	H	-4.98632	1.252719	2.24618
45	H	-4.28731	-0.13866	2.334408
46	H	-4.70497	0.372073	0.274144
47	O	-5.0554	0.343036	1.915062
48	O	-0.60599	0.280887	3.294824
49	H	-0.68316	1.200892	2.997417
50	H	0.094323	-0.10442	2.719887
51	O	-5.50972	-1.75336	-2.13585
52	H	-5.73753	-2.51083	-1.57268
53	H	-4.93113	-2.12646	-2.82048
54	O	-4.85988	2.854407	-1.89435
55	H	-4.2126	3.137217	-2.56042
56	H	-4.87591	3.579242	-1.24858
[AMRG, OA, with 5H2O]
atomID	atomTYPE	x	y	z
1	C	3.957359	3.080631	0.390928
2	C	2.565423	3.28315	0.299936
3	C	1.740301	2.207876	0.03131
4	C	2.231663	0.882518	-0.15832
5	C	3.646188	0.713688	-0.0778
6	C	4.481753	1.763702	0.188271
7	H	2.132717	4.268713	0.433702
8	H	4.06138	-0.27425	-0.242
9	H	5.555062	1.610527	0.242965
10	C	-0.05398	0.147963	-0.54428
11	C	-0.48637	1.487372	-0.33451
12	C	-1.06968	-0.81497	-0.8108
13	C	-1.81643	1.863653	-0.39024
14	C	-2.39206	-0.46329	-0.86746
15	H	-0.78211	-1.85045	-0.94611
16	C	-2.7971	0.888844	-0.6484
17	H	-2.0946	2.898239	-0.22428
18	H	-3.15556	-1.20899	-1.06222
19	O	0.409992	2.473296	-0.05398
20	N	-4.12635	1.205117	-0.62645
21	H	-4.76867	0.547785	-1.08333
22	H	-4.37163	2.199824	-0.68111
23	N	4.793819	4.103602	0.66365
24	H	5.794176	3.96908	0.687336
25	H	4.453537	5.048573	0.768059
26	C	1.321389	-0.16402	-0.42201
27	C	2.286822	-2.04734	1.759972
28	H	3.137322	-1.3798	1.960007
29	H	2.478681	-2.96406	2.342479
30	C	2.280146	-2.42282	0.288809
31	C	1.816238	-1.54313	-0.71353
32	C	2.746733	-3.68427	-0.10172
33	H	3.08908	-4.37419	0.665485
34	C	1.832825	-1.94631	-2.05865
35	H	1.473562	-1.26168	-2.82193
36	C	2.77434	-4.07564	-1.44052
37	H	3.143663	-5.06127	-1.70928
38	C	2.313593	-3.20279	-2.42554
39	H	2.321213	-3.49449	-3.47163
40	O	-3.89083	-2.33068	2.051112
41	H	-2.18934	-2.80742	1.810884
42	H	-4.37813	-2.68855	1.293345
43	H	-4.0929	0.799	2.680946
44	H	-4.13999	-1.37193	2.071193
45	H	-4.5864	0.680176	1.22631
46	O	-4.71289	0.300109	2.125275
47	O	-1.29902	-3.22059	1.689817
48	H	-1.24383	-3.85804	2.418228
49	O	-5.84736	-0.82787	-1.82186
50	H	-5.99535	-1.55471	-1.19606
51	H	-5.46723	-1.26193	-2.60219
52	O	-4.62279	4.083779	-0.6907
53	H	-4.40906	4.500685	0.159244
54	H	-4.06388	4.552245	-1.33097
55	N	1.06639	-1.33912	2.140844
56	H	0.254097	-1.96128	2.061712
57	H	1.135301	-1.04236	3.112839
[AMRG, CA, with 5H2O]
atomID	atomTYPE	x	y	z
1	C	3.606054	3.261983	-0.22798
2	C	2.207063	3.262015	-0.12232
3	C	1.52005	2.055496	-0.0219
4	C	2.165299	0.814295	-0.02667
5	C	3.5654	0.835069	-0.13961
6	C	4.278379	2.020756	-0.24168
7	H	1.644354	4.190567	-0.12291
8	H	4.105755	-0.10689	-0.14794
9	H	5.361138	1.998184	-0.32846
10	C	-0.07921	-0.23978	-0.20027
11	C	-0.6168	1.053916	-0.16628
12	C	-0.94823	-1.29259	-0.51385
13	C	-1.97771	1.293584	-0.37264
14	C	-2.30974	-1.08196	-0.7281
15	H	-0.55582	-2.30148	-0.58324
16	C	-2.81173	0.216168	-0.63264
17	H	-2.35568	2.309075	-0.32844
18	H	-2.9685	-1.91064	-0.9659
19	O	0.146114	2.163587	0.07824
20	N	-4.2521	0.443574	-0.7422
21	H	-4.7085	-0.26812	-1.35893
22	H	-4.46485	1.399619	-1.11059
23	N	4.317227	4.454186	-0.26371
24	H	5.23491	4.398886	-0.68913
25	H	3.802018	5.262102	-0.59246
26	C	1.37896	-0.46037	0.209687
27	C	1.47675	-2.2738	1.832706
28	H	2.099236	-2.53947	2.69235
29	H	0.474097	-2.68062	2.018902
30	C	2.023016	-2.7542	0.506831
31	C	1.97121	-1.71639	-0.42568
32	C	2.496215	-4.01398	0.141064
33	H	2.537682	-4.82458	0.863963
34	C	2.385055	-1.91686	-1.74204
35	H	2.339738	-1.10929	-2.46774
36	C	2.926267	-4.2158	-1.17411
37	H	3.309089	-5.18798	-1.47215
38	C	2.870671	-3.17525	-2.1095
39	H	3.20876	-3.346	-3.12774
40	O	-2.86547	-1.20628	2.700718
41	H	-2.08735	-0.61841	2.908356
42	H	-2.59507	-1.66771	1.890832
43	H	-5.03285	1.024367	2.278422
44	H	-4.25485	-0.32714	2.234708
45	H	-4.67578	0.36203	0.232965
46	O	-5.04819	0.150136	1.857183
47	O	-0.67292	0.297948	3.251843
48	H	-0.79561	1.202506	2.923883
49	H	0.076161	-0.06897	2.697622
50	O	-5.45317	-1.51838	-2.37288
51	H	-5.71201	-2.30928	-1.87262
52	H	-4.87012	-1.85473	-3.07259
53	O	-4.78949	3.051617	-1.66847
54	H	-4.13395	3.390595	-2.29929
55	H	-4.79953	3.708279	-0.95343
56	N	1.399546	-0.79304	1.698165
57	H	2.267922	-0.40077	2.062539
[HMTMR, OA, with 3H2O]
atomID	atomTYPE	x	y	z
1	C	-4.20476	-1.44252	0.183962
2	C	-2.95309	-2.09668	0.060672
3	C	-1.81128	-1.35855	-0.17106
4	C	-1.81326	0.064173	-0.29704
5	C	-3.08709	0.699928	-0.18625
6	C	-4.23147	-0.0096	0.045975
7	H	-2.85845	-3.1707	0.141742
8	H	-3.14068	1.776984	-0.29845
9	H	-5.17124	0.521263	0.118756
10	C	0.585392	-0.01709	-0.66116
11	C	0.530305	-1.42819	-0.51756
12	C	1.872627	0.540425	-0.88821
13	C	1.649502	-2.24	-0.59958
14	C	2.995118	-0.24358	-0.96772
15	H	1.967147	1.615539	-0.97834
16	C	2.919071	-1.66406	-0.81006
17	H	1.509341	-3.30629	-0.48954
18	H	3.949821	0.234132	-1.1398
19	O	-0.652	-2.06019	-0.28476
20	N	4.062637	-2.43672	-0.81855
21	N	-5.34144	-2.13843	0.416785
22	C	-0.60486	0.742476	-0.53432
23	O	0.115708	1.602803	2.099624
24	C	-0.76597	2.662936	1.784397
25	H	-1.77803	2.291342	1.99111
26	H	-0.61013	3.53209	2.442223
27	C	-0.67479	3.132221	0.339606
28	C	-0.58772	2.222369	-0.7357
29	C	-0.67279	4.502078	0.053152
30	H	-0.72413	5.209375	0.877382
31	C	-0.49554	2.701049	-2.05139
32	H	-0.42579	1.992443	-2.87195
33	C	-0.59759	4.975217	-1.25772
34	H	-0.59845	6.044534	-1.449
35	C	-0.50566	4.070973	-2.31528
36	H	-0.43774	4.423917	-3.34008
37	O	4.756279	0.967619	2.158982
38	H	3.358247	1.949538	1.823348
39	H	5.396635	1.143945	1.452602
40	H	3.687992	-2.02579	2.585934
41	H	4.634844	-0.01435	2.142593
42	H	4.416118	-2.0987	1.235056
43	O	4.525613	-1.78921	2.155668
44	O	2.631344	2.604133	1.649476
45	H	2.78438	3.304968	2.302419
46	H	1.0398	1.934691	1.961124
47	C	-6.62961	-1.45289	0.548006
48	H	-7.40143	-2.19267	0.754333
49	H	-6.61309	-0.73448	1.374539
50	H	-6.8959	-0.92599	-0.37497
51	C	-5.29955	-3.59629	0.536365
52	H	-4.9186	-4.05598	-0.38273
53	H	-4.66358	-3.90478	1.373957
54	H	-6.30737	-3.96749	0.714438
55	C	3.931149	-3.89839	-0.87728
56	H	4.924621	-4.34074	-0.80641
57	H	3.34088	-4.26453	-0.03397
58	H	3.460029	-4.22895	-1.8123
59	C	5.303638	-1.8796	-1.37949
60	H	5.616413	-0.99031	-0.82779
61	H	6.091915	-2.62534	-1.27973
62	H	5.19175	-1.62134	-2.43999
[HMTMR, CA, with 3H2O]
atomID	atomTYPE	x	y	z
1	C	-4.11998	-1.56235	0.183924
2	C	-2.83185	-2.09687	-0.02703
3	C	-1.71755	-1.26159	-0.04657
4	C	-1.79979	0.123272	0.119233
5	C	-3.09002	0.644906	0.316752
6	C	-4.2204	-0.15254	0.347959
7	H	-2.66917	-3.15565	-0.18048
8	H	-3.20536	1.717326	0.447
9	H	-5.18536	0.314759	0.498112
10	C	0.656651	0.216784	-0.27056
11	C	0.623757	-1.17708	-0.38212
12	C	1.892429	0.857076	-0.43922
13	C	1.787621	-1.92304	-0.61962
14	C	3.058709	0.144051	-0.67285
15	H	1.940438	1.938295	-0.35984
16	C	2.992348	-1.25218	-0.74187
17	H	1.702407	-3.00075	-0.67789
18	H	4.00689	0.661142	-0.76927
19	O	-0.51704	-1.91109	-0.25794
20	N	4.27246	-1.97666	-0.92367
21	N	-5.23255	-2.37145	0.230083
22	C	-0.57171	1.000871	0.154295
23	O	-0.32975	1.441819	1.553704
24	C	-0.3846	2.877084	1.690485
25	H	-1.1884	3.139889	2.390488
26	H	0.563131	3.233425	2.113864
27	C	-0.63266	3.39159	0.300499
28	C	-0.73792	2.319729	-0.58049
29	C	-0.76045	4.704154	-0.15486
30	H	-0.6807	5.543184	0.531018
31	C	-0.97284	2.527534	-1.93935
32	H	-1.05742	1.6881	-2.62412
33	C	-0.99329	4.919599	-1.51534
34	H	-1.09439	5.934455	-1.8894
35	C	-1.09838	3.839244	-2.40185
36	H	-1.27995	4.023167	-3.45689
37	O	4.378882	0.770057	2.492384
38	H	3.420741	0.538396	2.610996
39	H	4.368245	1.687327	2.177871
40	H	6.517373	-1.0913	1.187691
41	H	5.310068	-0.10942	1.384724
42	H	4.967748	-1.45421	-0.29894
43	O	5.883122	-0.54936	0.692198
44	O	1.750172	0.181485	3.030891
45	H	1.604777	-0.76607	2.883266
46	H	1.052453	0.619304	2.492978
47	C	-6.56172	-1.77898	0.301005
48	H	-7.30376	-2.57698	0.341619
49	H	-6.67754	-1.16822	1.204392
50	H	-6.7843	-1.14655	-0.57061
51	C	-5.10492	-3.79246	-0.05953
52	H	-4.7489	-3.97949	-1.08347
53	H	-4.40874	-4.27638	0.636324
54	H	-6.07848	-4.26955	0.056987
55	C	4.274687	-3.39453	-0.43962
56	H	5.304625	-3.75036	-0.46608
57	H	3.897503	-3.41848	0.582327
58	H	3.658098	-4.01217	-1.09233
59	C	4.773544	-1.88859	-2.34043
60	H	4.834029	-0.83956	-2.62695
61	H	5.762757	-2.34564	-2.38287
62	H	4.078734	-2.4188	-2.99248
[AMTMR, OA, with 3H2O]
atomID	atomTYPE	x	y	z
1	C	-4.20792	-1.46061	0.186243
2	C	-2.95243	-2.10748	0.069097
3	C	-1.81155	-1.36252	-0.15005
4	C	-1.81874	0.059353	-0.26678
5	C	-3.09618	0.687173	-0.16769
6	C	-4.24045	-0.02864	0.05122
7	H	-2.85328	-3.18169	0.142633
8	H	-3.15515	1.763945	-0.27924
9	H	-5.1835	0.497718	0.114466
10	C	0.582982	-0.01223	-0.62642
11	C	0.530027	-1.42296	-0.49631
12	C	1.868919	0.548161	-0.84792
13	C	1.650247	-2.2336	-0.59262
14	C	2.99266	-0.23416	-0.94082
15	H	1.964979	1.624644	-0.91783
16	C	2.917889	-1.65553	-0.80293
17	H	1.510335	-3.30111	-0.49432
18	H	3.946932	0.247614	-1.10415
19	O	-0.64969	-2.06099	-0.263
20	N	4.064075	-2.429	-0.82693
21	N	-5.34366	-2.16399	0.408387
22	C	-0.60899	0.747132	-0.48293
23	C	-0.91555	2.752506	1.772462
24	H	-1.94089	2.396212	1.947339
25	H	-0.79746	3.653801	2.397007
26	C	-0.76624	3.166605	0.319938
27	C	-0.60324	2.222071	-0.71659
28	C	-0.77882	4.525539	-0.01736
29	H	-0.88595	5.259554	0.777301
30	C	-0.4566	2.659444	-2.043
31	H	-0.33095	1.924727	-2.83338
32	C	-0.64827	4.955229	-1.33832
33	H	-0.66288	6.017224	-1.5664
34	C	-0.48393	4.01773	-2.35746
35	H	-0.37244	4.335903	-3.38981
36	O	4.904598	0.932676	2.14502
37	H	3.518103	1.997531	1.806852
38	H	5.545127	1.093322	1.435221
39	H	3.759779	-2.03663	2.568647
40	H	4.754269	-0.0445	2.122716
41	H	4.459239	-2.11748	1.203076
42	O	4.596339	-1.822	2.125258
43	O	2.831071	2.688258	1.636046
44	H	2.988323	3.343472	2.33328
45	C	-6.63585	-1.48535	0.529298
46	H	-7.40569	-2.22894	0.729711
47	H	-6.63003	-0.76654	1.355817
48	H	-6.89826	-0.95929	-0.39549
49	C	-5.29477	-3.62154	0.522812
50	H	-4.90811	-4.077	-0.39622
51	H	-4.66033	-3.93032	1.361594
52	H	-6.30135	-3.99866	0.69605
53	C	3.928928	-3.88917	-0.90662
54	H	4.921853	-4.33461	-0.8458
55	H	3.341479	-4.26586	-0.06608
56	H	3.45328	-4.20632	-1.84422
57	C	5.292216	-1.86923	-1.41305
58	H	5.61542	-0.98036	-0.86694
59	H	6.083659	-2.61392	-1.33048
60	H	5.158382	-1.60937	-2.47079
61	N	-0.00088	1.664006	2.110382
62	H	0.971333	1.986496	2.045881
63	H	-0.16761	1.362134	3.068819
[AMTMR, CA, with 3H2O]
atomID	atomTYPE	x	y	z
1	C	-4.1797	-1.46445	0.156632
2	C	-2.89404	-2.03271	0.030868
3	C	-1.76252	-1.2219	0.026606
4	C	-1.8217	0.170621	0.127863
5	C	-3.10825	0.725833	0.234782
6	C	-4.25737	-0.0481	0.246354
7	H	-2.74751	-3.10025	-0.06885
8	H	-3.20739	1.805439	0.307362
9	H	-5.2176	0.445807	0.323573
10	C	0.634713	0.205335	-0.2745
11	C	0.581081	-1.19255	-0.31021
12	C	1.864348	0.81247	-0.55831
13	C	1.721314	-1.97006	-0.55303
14	C	3.011993	0.067395	-0.79839
15	H	1.93199	1.895298	-0.56281
16	C	2.930354	-1.32714	-0.76781
17	H	1.617896	-3.04773	-0.54534
18	H	3.958546	0.566168	-0.97554
19	O	-0.56542	-1.90168	-0.09321
20	N	4.197271	-2.07892	-0.93669
21	N	-5.31005	-2.25074	0.191346
22	C	-0.56736	1.018507	0.205371
23	C	0.064543	2.871422	1.689123
24	H	-0.44974	3.366977	2.518835
25	H	1.14265	2.983373	1.866078
26	C	-0.32409	3.410335	0.332764
27	C	-0.67939	2.360885	-0.514
28	C	-0.33257	4.727627	-0.12785
29	H	-0.05549	5.548343	0.528733
30	C	-1.04889	2.602548	-1.83723
31	H	-1.32506	1.782537	-2.49474
32	C	-0.71119	4.976211	-1.44995
33	H	-0.73206	5.997073	-1.8213
34	C	-1.06659	3.920696	-2.29982
35	H	-1.35956	4.12847	-3.32516
36	O	4.254016	0.777637	2.358495
37	H	3.324207	0.46326	2.531293
38	H	4.140939	1.63453	1.918926
39	H	6.383607	-1.20197	1.227784
40	H	5.213966	-0.16215	1.331619
41	H	4.898524	-1.55352	-0.32003
42	O	5.801644	-0.64905	0.682735
43	O	1.727858	-0.04693	2.956071
44	H	1.634588	-0.9568	2.633313
45	H	0.997706	0.455376	2.491399
46	C	-6.62759	-1.62977	0.162576
47	H	-7.38819	-2.40933	0.217041
48	H	-6.77072	-0.96305	1.021202
49	H	-6.79654	-1.04717	-0.75491
50	C	-5.20014	-3.68399	-0.03945
51	H	-4.81011	-3.91814	-1.04123
52	H	-4.54073	-4.15334	0.700606
53	H	-6.18687	-4.13784	0.058525
54	C	4.177103	-3.48505	-0.42078
55	H	5.200131	-3.86008	-0.44729
56	H	3.809255	-3.4796	0.604827
57	H	3.543556	-4.1056	-1.05442
58	C	4.699972	-2.03375	-2.35449
59	H	4.784653	-0.9936	-2.6657
60	H	5.678694	-2.51366	-2.38648
61	H	3.993303	-2.56284	-2.99463
62	N	-0.29706	1.426574	1.650804
63	H	-1.16671	1.293348	2.163622
[HMRB, OA, with 3H2O]
atomID	atomTYPE	x	y	z
1	C	-4.14296	-0.97731	0.32707
2	C	-2.90382	-1.66161	0.224926
3	C	-1.74208	-0.96309	-0.03022
4	C	-1.7039	0.450814	-0.21331
5	C	-2.96216	1.118316	-0.14053
6	C	-4.126	0.447745	0.113905
7	H	-2.82779	-2.73399	0.334768
8	H	-2.99169	2.190019	-0.30267
9	H	-5.04735	1.01228	0.144297
10	C	0.692375	0.293035	-0.55755
11	C	0.598351	-1.11252	-0.36758
12	C	1.999824	0.805211	-0.78317
13	C	1.692992	-1.95596	-0.41038
14	C	3.099801	-0.01056	-0.82672
15	H	2.126923	1.874095	-0.90402
16	C	2.985513	-1.42919	-0.63931
17	H	1.522324	-3.00902	-0.23484
18	H	4.066552	0.439191	-1.00627
19	O	-0.60238	-1.70206	-0.1148
20	N	4.092989	-2.2379	-0.63829
21	N	-5.2969	-1.63164	0.617557
22	C	-0.47465	1.087241	-0.47056
23	C	-0.60763	3.09996	1.77144
24	H	-1.61723	2.722653	1.979119
25	H	-0.47302	3.997877	2.394616
26	C	-0.49885	3.510371	0.310217
27	C	-0.41936	2.557548	-0.72818
28	C	-0.46601	4.867673	-0.02899
29	H	-0.51197	5.607291	0.766697
30	C	-0.30285	2.98311	-2.05994
31	H	-0.2398	2.241795	-2.85168
32	C	-0.36688	5.288143	-1.35625
33	H	-0.34429	6.349071	-1.58862
34	C	-0.28147	4.341817	-2.37676
35	H	-0.19511	4.653223	-3.41358
36	O	4.919592	1.480785	2.250188
37	H	3.523199	2.435218	1.840277
38	H	5.55513	1.589018	1.52581
39	H	3.78	-1.42298	2.978844
40	H	4.767254	0.505867	2.300895
41	H	4.347655	-1.64475	1.572684
42	O	4.574431	-1.26995	2.441494
43	O	2.78771	3.063713	1.614582
44	H	2.933258	3.819487	2.204892
45	C	-6.5879	-0.92396	0.700838
46	H	-7.24072	-1.5348	1.328417
47	H	-6.44261	0.016272	1.239914
48	C	-5.3146	-3.09234	0.811002
49	H	-4.44776	-3.37602	1.415425
50	H	-6.19533	-3.3213	1.415036
51	C	3.960244	-3.7101	-0.65262
52	H	4.819717	-4.09947	-1.20376
53	H	3.075062	-3.98758	-1.23221
54	C	5.434616	-1.72249	-0.97883
55	H	5.595882	-0.76899	-0.47063
56	H	6.154509	-2.42102	-0.54383
57	C	-7.25958	-0.67264	-0.65376
58	H	-8.20017	-0.13284	-0.49917
59	H	-6.62626	-0.0713	-1.31365
60	H	-7.48706	-1.61357	-1.16368
61	C	-5.35389	-3.90194	-0.4904
62	H	-4.49389	-3.68164	-1.13045
63	H	-5.33771	-4.97143	-0.25416
64	H	-6.26515	-3.69271	-1.0586
65	C	3.918565	-4.33671	0.744024
66	H	4.808243	-4.06629	1.322649
67	H	3.034537	-4.01961	1.306779
68	H	3.888623	-5.4279	0.656629
69	C	5.676593	-1.58515	-2.48461
70	H	4.980185	-0.87273	-2.93798
71	H	6.696742	-1.22895	-2.66291
72	H	5.559316	-2.54862	-2.99172
73	O	0.284063	2.066247	2.143074
74	H	1.204165	2.398578	1.982953
[HMRB, CA, with 3H2O]
atomID	atomTYPE	x	y	z
1	C	-4.09726	-1.1515	0.415561
2	C	-2.81619	-1.71412	0.226507
3	C	-1.68803	-0.90213	0.140825
4	C	-1.7423	0.49175	0.212673
5	C	-3.02304	1.044363	0.382026
6	C	-4.1658	0.269962	0.476957
7	H	-2.66354	-2.78128	0.138179
8	H	-3.124	2.124775	0.435573
9	H	-5.11707	0.771494	0.596136
10	C	0.709369	0.511728	-0.20759
11	C	0.65151	-0.8863	-0.21757
12	C	1.953657	1.116247	-0.42804
13	C	1.801537	-1.66669	-0.40056
14	C	3.108618	0.367984	-0.60284
15	H	2.018671	2.199521	-0.43268
16	C	3.020806	-1.0275	-0.55739
17	H	1.697628	-2.74471	-0.38123
18	H	4.064338	0.858759	-0.74497
19	O	-0.50217	-1.58802	-0.0374
20	N	4.284454	-1.78989	-0.69424
21	N	-5.22301	-1.93898	0.548655
22	C	-0.49836	1.346894	0.172118
23	C	-0.34584	3.317312	1.585573
24	H	-1.18373	3.584663	2.243416
25	H	0.57072	3.736917	2.018235
26	C	-0.57227	3.7413	0.161567
27	C	-0.65608	2.614301	-0.65044
28	C	-0.70511	5.020804	-0.37827
29	H	-0.64236	5.90242	0.25389
30	C	-0.87366	2.732929	-2.02273
31	H	-0.94174	1.850838	-2.65355
32	C	-0.91911	5.146998	-1.75308
33	H	-1.02195	6.13502	-2.19277
34	C	-1.0022	4.011379	-2.57008
35	H	-1.16875	4.125921	-3.63735
36	O	4.684205	1.356742	2.320996
37	H	3.721868	1.174047	2.475698
38	H	4.709852	2.285322	2.042515
39	H	6.8418	-0.39184	0.862668
40	H	5.556626	0.460314	1.163391
41	H	5.036104	-1.14798	-0.30911
42	O	6.049407	-0.02368	0.441206
43	O	2.043053	0.970615	3.022823
44	H	1.872619	0.02805	3.174995
45	H	1.301089	1.259339	2.446159
46	C	-6.55302	-1.33971	0.68942
47	H	-7.19683	-2.09483	1.149715
48	H	-6.49933	-0.51283	1.406499
49	C	-5.1364	-3.39809	0.452633
50	H	-4.26366	-3.74014	1.020618
51	H	-6.01017	-3.807	0.968507
52	C	4.366236	-3.04971	0.148165
53	H	3.604347	-3.74238	-0.21337
54	H	5.341008	-3.48499	-0.07227
55	C	4.604073	-2.04967	-2.16379
56	H	3.923455	-2.83616	-2.49884
57	H	4.344116	-1.12791	-2.68646
58	C	-7.18958	-0.85849	-0.62169
59	H	-8.16546	-0.40293	-0.41723
60	H	-6.56406	-0.11122	-1.12063
61	H	-7.3419	-1.69161	-1.31534
62	C	-5.08366	-3.95247	-0.97784
63	H	-4.23101	-3.54951	-1.53389
64	H	-4.98693	-5.04407	-0.95142
65	H	-5.99626	-3.70554	-1.52967
66	C	4.237007	-2.77106	1.639943
67	H	3.252085	-2.37917	1.905127
68	H	4.385437	-3.71163	2.178678
69	H	4.999154	-2.06203	1.974599
70	C	6.065281	-2.40524	-2.4042
71	H	6.732646	-1.63571	-2.00319
72	H	6.344318	-3.37438	-1.98314
73	H	6.225609	-2.45796	-3.48543
74	O	-0.21902	1.881207	1.532359
[AMRB, OA, with 3H2O]
atomID	atomTYPE	x	y	z
1	C	-4.14559	-0.9857	0.330071
2	C	-2.90329	-1.66485	0.239087
3	C	-1.74099	-0.96179	-0.00475
4	C	-1.70546	0.451323	-0.1841
5	C	-2.96674	1.112709	-0.12773
6	C	-4.13187	0.438001	0.114177
7	H	-2.8244	-2.73734	0.346333
8	H	-2.99976	2.183512	-0.29446
9	H	-5.0557	0.999131	0.131118
10	C	0.693827	0.297936	-0.5219
11	C	0.599757	-1.10693	-0.33907
12	C	2.001248	0.809864	-0.7432
13	C	1.694174	-1.95175	-0.39131
14	C	3.101076	-0.00699	-0.79683
15	H	2.131967	1.880053	-0.84727
16	C	2.985621	-1.42607	-0.6231
17	H	1.522072	-3.00575	-0.22289
18	H	4.068373	0.444548	-0.96938
19	O	-0.59961	-1.69941	-0.08394
20	N	4.093556	-2.23819	-0.63386
21	N	-5.30047	-1.64504	0.610732
22	C	-0.47392	1.094562	-0.42304
23	C	-0.76889	3.193487	1.752372
24	H	-1.79516	2.835589	1.918038
25	H	-0.67405	4.123165	2.338128
26	C	-0.58533	3.545385	0.287316
27	C	-0.42497	2.5589	-0.7105
28	C	-0.55777	4.890484	-0.10088
29	H	-0.6627	5.656321	0.663458
30	C	-0.24052	2.943193	-2.04851
31	H	-0.1178	2.176472	-2.80839
32	C	-0.39021	5.267529	-1.43381
33	H	-0.37473	6.320368	-1.70102
34	C	-0.2281	4.289014	-2.41379
35	H	-0.08832	4.565493	-3.4547
36	O	5.045478	1.444716	2.245005
37	H	3.663426	2.483385	1.821596
38	H	5.68698	1.546841	1.5252
39	H	3.852836	-1.44714	2.956952
40	H	4.870429	0.473726	2.281441
41	H	4.400103	-1.67579	1.543493
42	O	4.643961	-1.30774	2.411171
43	O	2.968854	3.148381	1.590599
44	H	3.12118	3.867452	2.222896
45	C	-6.59457	-0.94251	0.678851
46	H	-7.25184	-1.55422	1.301082
47	H	-6.4586	-0.00029	1.217088
48	C	-5.31386	-3.10509	0.805644
49	H	-4.45049	-3.38482	1.416958
50	H	-6.19823	-3.33719	1.403341
51	C	3.953394	-3.7097	-0.66157
52	H	4.80916	-4.09911	-1.21841
53	H	3.064986	-3.97837	-1.24079
54	C	5.427198	-1.72514	-1.00803
55	H	5.604653	-0.77443	-0.50012
56	H	6.156527	-2.42727	-0.59515
57	N	0.147168	2.129951	2.162859
58	H	1.117223	2.454496	2.081399
59	H	-0.02169	1.895533	3.139823
60	C	-7.25374	-0.69643	-0.68295
61	H	-8.19751	-0.15904	-0.53944
62	H	-6.61556	-0.09495	-1.33804
63	H	-7.47322	-1.63935	-1.19275
64	C	-5.3399	-3.9172	-0.49463
65	H	-4.47624	-3.6938	-1.12869
66	H	-5.32059	-4.98636	-0.25693
67	H	-6.24786	-3.71295	-1.06996
68	C	3.9129	-4.3484	0.729599
69	H	4.809274	-4.09317	1.30477
70	H	3.036468	-4.02525	1.300776
71	H	3.869322	-5.43841	0.633207
72	C	5.63009	-1.58103	-2.51894
73	H	4.923509	-0.86492	-2.95025
74	H	6.645917	-1.22603	-2.72274
75	H	5.497242	-2.54181	-3.02739
[AMRB, CA, with 3H2O]
atomID	atomTYPE	x	y	z
1	C	4.103257	-1.16743	-0.47092
2	C	2.814767	-1.73183	-0.35222
3	C	1.686639	-0.92088	-0.25168
4	C	1.744909	0.475495	-0.24724
5	C	3.03395	1.027286	-0.3409
6	C	4.177952	0.253258	-0.44575
7	H	2.655396	-2.8015	-0.32697
8	H	3.144773	2.10781	-0.32005
9	H	5.133959	0.757063	-0.50174
10	C	-0.71125	0.473399	0.165405
11	C	-0.65446	-0.92286	0.107328
12	C	-1.94683	1.061237	0.46109
13	C	-1.79779	-1.71431	0.284085
14	C	-3.09657	0.303835	0.636361
15	H	-2.01247	2.142748	0.518267
16	C	-3.01165	-1.08611	0.514383
17	H	-1.69593	-2.79019	0.206317
18	H	-4.04694	0.785069	0.836717
19	O	0.495486	-1.61396	-0.14279
20	N	-4.269	-1.85679	0.658274
21	N	5.230071	-1.95358	-0.61655
22	C	0.489968	1.336731	-0.20132
23	C	0.642677	3.413164	-1.51777
24	H	1.608669	3.551315	-2.0246
25	H	-0.09244	4.041084	-2.03526
26	C	0.74454	3.726262	-0.04769
27	C	0.655521	2.554215	0.702542
28	C	0.924045	4.959109	0.580848
29	H	0.991182	5.874894	-0.00072
30	C	0.747618	2.586069	2.093861
31	H	0.679115	1.671049	2.67624
32	C	1.013508	4.997329	1.974697
33	H	1.149957	5.949581	2.479697
34	C	0.926033	3.818382	2.726823
35	H	0.995484	3.862903	3.8101
36	O	-4.78853	0.965225	-2.44091
37	H	-3.9151	1.428829	-2.34675
38	H	-5.35339	1.613695	-2.88958
39	H	-6.91228	-0.3498	-0.595
40	H	-5.62013	0.40798	-1.05681
41	H	-5.0368	-1.1882	0.361236
42	O	-6.07153	0.002743	-0.26259
43	O	-2.44987	2.418442	-2.49651
44	H	-2.28206	2.431549	-3.45222
45	H	-1.57905	2.133909	-2.10211
46	C	6.564821	-1.35403	-0.68798
47	H	7.217819	-2.08355	-1.17615
48	H	6.531553	-0.48586	-1.35588
49	C	5.135507	-3.41475	-0.59586
50	H	4.280654	-3.72439	-1.20825
51	H	6.024471	-3.80204	-1.10253
52	C	-4.40053	-3.05155	-0.26845
53	H	-3.66264	-3.79464	0.040475
54	H	-5.39054	-3.46263	-0.06986
55	C	-4.50987	-2.22046	2.119801
56	H	-3.77586	-2.98822	2.376494
57	H	-4.27177	-1.31783	2.684926
58	C	7.17049	-0.95339	0.664362
59	H	8.151631	-0.48894	0.511267
60	H	6.533781	-0.23576	1.191907
61	H	7.305148	-1.82681	1.31046
62	C	5.033587	-4.04023	0.802502
63	H	4.165103	-3.66022	1.350136
64	H	4.932471	-5.12851	0.718027
65	H	5.928621	-3.82729	1.395808
66	C	-4.26895	-2.67992	-1.74009
67	H	-3.25534	-2.36547	-1.99894
68	H	-4.51446	-3.56293	-2.33778
69	H	-4.96116	-1.87852	-2.01199
70	C	-5.93776	-2.66718	2.403124
71	H	-6.66367	-1.92147	2.062837
72	H	-6.18039	-3.63312	1.953264
73	H	-6.04891	-2.77175	3.486765
74	N	0.191317	1.997626	-1.53472
75	H	0.645518	1.474706	-2.2804
[HMSiR, OA, with 3H2O]
atomID	atomTYPE	x	y	z
1	C	-4.50819	-0.75976	0.159324
2	C	-3.36846	-1.62635	0.155306
3	C	-2.08495	-1.17281	-0.06574
4	C	-1.84394	0.228533	-0.30571
5	C	-2.99509	1.082014	-0.31672
6	C	-4.26736	0.62365	-0.09548
7	H	-3.52723	-2.684	0.332384
8	H	-2.86783	2.138188	-0.5187
9	H	-5.08926	1.327302	-0.12331
10	C	0.691738	0.072063	-0.6507
11	C	0.815557	-1.3475	-0.50191
12	C	1.89059	0.795995	-0.90464
13	C	2.056632	-1.9526	-0.62918
14	C	3.119901	0.185797	-1.02153
15	H	1.853636	1.872557	-1.0018
16	C	3.248377	-1.2185	-0.87906
17	H	2.122199	-3.02906	-0.52091
18	H	3.985925	0.803284	-1.22023
19	N	4.479026	-1.83988	-0.9346
20	N	-5.75307	-1.23112	0.386689
21	C	-0.55494	0.790056	-0.53877
22	C	-0.61999	2.749346	1.758217
23	H	-1.64254	2.408754	1.966251
24	H	-0.44066	3.62187	2.405405
25	C	-0.51988	3.198822	0.307672
26	C	-0.49891	2.277063	-0.76111
27	C	-0.47664	4.566384	0.011062
28	H	-0.47854	5.280091	0.831569
29	C	-0.44275	2.746773	-2.08169
30	H	-0.42665	2.030918	-2.89903
31	C	-0.42954	5.029382	-1.30467
32	H	-0.39778	6.096779	-1.50408
33	C	-0.41338	4.114442	-2.35693
34	H	-0.37302	4.457146	-3.38682
35	C	-6.90366	-0.32357	0.379075
36	H	-7.80634	-0.89532	0.587204
37	H	-6.79859	0.450285	1.147062
38	H	-7.01722	0.159936	-0.5973
39	C	-5.98258	-2.65626	0.640214
40	H	-5.67286	-3.26487	-0.21637
41	H	-5.43698	-2.99099	1.528907
42	H	-7.04585	-2.81722	0.809722
43	C	4.544768	-3.30106	-1.0846
44	H	5.591688	-3.60353	-1.0781
45	H	4.048655	-3.79979	-0.24875
46	H	4.084427	-3.63526	-2.02308
47	C	5.637059	-1.085	-1.43411
48	H	5.80889	-0.19515	-0.82356
49	H	6.521921	-1.71683	-1.36067
50	H	5.504621	-0.77917	-2.47987
51	O	0.231224	1.670027	2.094289
52	H	1.162922	1.990364	1.983624
53	Si	-0.66716	-2.40965	-0.05007
54	C	-0.44472	-3.1307	1.680169
55	H	-1.33512	-3.69362	1.9838
56	H	0.410888	-3.81552	1.708964
57	H	-0.27349	-2.34026	2.418799
58	C	-0.95345	-3.76913	-1.32606
59	H	-0.10557	-4.46361	-1.35255
60	H	-1.85054	-4.35005	-1.08201
61	H	-1.08196	-3.35024	-2.32984
62	O	2.73885	2.743002	1.782767
63	H	3.501064	2.134877	1.973221
64	H	2.804107	3.421583	2.472801
65	O	4.938318	-1.48895	2.072514
66	H	4.820601	-1.67294	1.119586
67	H	4.127577	-1.83216	2.481892
68	O	4.949338	1.256632	2.370456
69	H	4.91083	0.274129	2.256635
70	H	5.627537	1.545467	1.740485
[HMSiR, CA, with 3H2O]
atomID	atomTYPE	x	y	z
1	C	-4.26976	-1.00444	0.721066
2	C	-3.20163	-1.63289	0.04487
3	C	-1.95101	-1.01948	-0.13978
4	C	-1.72971	0.280581	0.355763
5	C	-2.79461	0.914081	1.019577
6	C	-4.02675	0.305082	1.20202
7	H	-3.34526	-2.63506	-0.34422
8	H	-2.66206	1.915843	1.414451
9	H	-4.80239	0.853431	1.72324
10	C	0.864979	0.344748	-0.14412
11	C	0.943022	-0.97622	-0.62421
12	C	2.054247	1.058958	0.085052
13	C	2.213456	-1.56376	-0.79571
14	C	3.299096	0.474159	-0.08842
15	H	2.015721	2.08413	0.43235
16	C	3.369416	-0.85509	-0.50552
17	H	2.277415	-2.59194	-1.13588
18	H	4.199423	1.039845	0.12684
19	N	4.720737	-1.46081	-0.59735
20	N	-5.48462	-1.63595	0.918625
21	C	-0.44548	1.103034	0.160732
22	C	-0.27201	3.277306	1.227437
23	H	-1.05696	3.682175	1.879403
24	H	0.683786	3.720018	1.537241
25	C	-0.56324	3.468624	-0.23284
26	C	-0.66134	2.22635	-0.85487
27	C	-0.73254	4.64796	-0.95736
28	H	-0.65775	5.616663	-0.47054
29	C	-0.93157	2.133406	-2.21931
30	H	-1.01383	1.167752	-2.70974
31	C	-1.00109	4.560251	-2.32563
32	H	-1.13546	5.467536	-2.90764
33	C	-1.09956	3.311069	-2.95168
34	H	-1.30963	3.256023	-4.01605
35	C	-6.61317	-0.87387	1.4354
36	H	-7.47174	-1.53849	1.541267
37	H	-6.38959	-0.46091	2.425876
38	H	-6.90061	-0.04081	0.775569
39	C	-5.75414	-2.89766	0.243813
40	H	-5.72062	-2.80729	-0.85296
41	H	-5.0321	-3.66656	0.542733
42	H	-6.74715	-3.24823	0.52852
43	C	4.765028	-2.94349	-0.37957
44	H	5.812336	-3.23173	-0.28425
45	H	4.226294	-3.17928	0.537867
46	H	4.320441	-3.45983	-1.22974
47	C	5.425007	-1.07835	-1.8704
48	H	5.442563	0.008108	-1.94756
49	H	6.442784	-1.46817	-1.83094
50	H	4.883875	-1.50755	-2.71423
51	Si	-0.60054	-1.98932	-1.00247
52	O	-0.20923	1.84681	1.404963
53	C	-0.43277	-3.72219	-0.26823
54	H	0.388222	-4.27731	-0.73746
55	H	-0.24188	-3.68111	0.809832
56	H	-1.34903	-4.30336	-0.42612
57	C	-0.87998	-2.1243	-2.86832
58	H	-0.05535	-2.66708	-3.34571
59	H	-1.80572	-2.6743	-3.0765
60	H	-0.9582	-1.14183	-3.34659
61	O	1.464593	0.630844	3.379725
62	H	1.203484	-0.30182	3.324054
63	H	0.919597	1.072599	2.692153
64	O	4.214226	0.770879	3.260802
65	H	3.227339	0.695198	3.198605
66	H	4.385344	1.72439	3.219278
67	H	6.513257	-0.92697	2.013205
68	H	5.265535	-1.03472	0.215778
69	H	5.28224	0.029857	2.158351
70	O	5.965026	-0.30412	1.510324
[AMSiR, OA, with 3H2O]
atomID	atomTYPE	x	y	z
1	C	-4.51388	-0.77687	0.14441
2	C	-3.36972	-1.63575	0.161175
3	C	-2.08425	-1.17407	-0.03796
4	C	-1.84739	0.22651	-0.27536
5	C	-3.00202	1.071439	-0.31171
6	C	-4.2766	0.605656	-0.11178
7	H	-3.52434	-2.69456	0.335492
8	H	-2.87906	2.127007	-0.51927
9	H	-5.10198	1.304258	-0.15976
10	C	0.69414	0.075359	-0.61194
11	C	0.815763	-1.34326	-0.47404
12	C	1.891001	0.79722	-0.87182
13	C	2.054382	-1.95224	-0.62319
14	C	3.117724	0.183678	-1.01098
15	H	1.857912	1.875332	-0.95449
16	C	3.243488	-1.22134	-0.88512
17	H	2.116398	-3.02989	-0.52495
18	H	3.98298	0.801336	-1.213
19	N	4.474568	-1.84743	-0.96448
20	N	-5.76127	-1.25549	0.352587
21	C	-0.55437	0.796801	-0.48282
22	C	-0.76792	2.853093	1.737067
23	H	-1.81513	2.567347	1.911527
24	H	-0.59072	3.749859	2.353826
25	C	-0.59913	3.241573	0.279781
26	C	-0.50754	2.277016	-0.7466
27	C	-0.56401	4.596777	-0.07262
28	H	-0.61636	5.342891	0.716436
29	C	-0.40041	2.695912	-2.08251
30	H	-0.33336	1.948071	-2.86795
31	C	-0.46312	5.006843	-1.40215
32	H	-0.43975	6.065851	-1.64317
33	C	-0.38331	4.050428	-2.41408
34	H	-0.3015	4.35106	-3.45459
35	C	-6.91566	-0.3544	0.323146
36	H	-7.8184	-0.92913	0.523315
37	H	-6.82553	0.425668	1.086972
38	H	-7.01952	0.122671	-0.65777
39	C	-5.98593	-2.68115	0.603247
40	H	-5.65911	-3.28935	-0.24752
41	H	-5.45259	-3.01295	1.500698
42	H	-7.05083	-2.84886	0.756015
43	C	4.52729	-3.30744	-1.12717
44	H	5.572197	-3.61719	-1.14092
45	H	4.04285	-3.80843	-0.28582
46	H	4.048227	-3.63309	-2.0596
47	C	5.615351	-1.09912	-1.51139
48	H	5.811973	-0.20571	-0.91399
49	H	6.501041	-1.73261	-1.46526
50	H	5.446396	-0.79968	-2.55392
51	Si	-0.66066	-2.40222	0.002288
52	C	-0.43115	-3.08616	1.747347
53	H	-1.31743	-3.64927	2.062658
54	H	0.429753	-3.76368	1.789095
55	H	-0.26532	-2.27985	2.469969
56	C	-0.94061	-3.79336	-1.24091
57	H	-0.08864	-4.48329	-1.2521
58	H	-1.83354	-4.37464	-0.98281
59	H	-1.07266	-3.39917	-2.25424
60	O	2.8929	2.817715	1.918804
61	H	3.646847	2.188044	2.037057
62	H	2.921404	3.357934	2.723417
63	O	5.030083	-1.49306	2.001088
64	H	4.879567	-1.67433	1.051228
65	H	4.21633	-1.80127	2.431698
66	O	5.133086	1.255189	2.310409
67	H	5.068589	0.275546	2.188746
68	H	5.756018	1.5425	1.625262
69	N	0.070412	1.711678	2.095204
70	H	1.059754	1.985123	2.075825
71	H	-0.15044	1.408596	3.042148
[AMSiR, CA, with 3H2O]
atomID	atomTYPE	x	y	z
1	C	-4.50893	-0.77122	0.029078
2	C	-3.35108	-1.58097	0.043044
3	C	-2.05239	-1.05061	0.074903
4	C	-1.85681	0.34745	0.065427
5	C	-3.01101	1.153379	0.05797
6	C	-4.29506	0.627151	0.035057
7	H	-3.46655	-2.65946	0.030794
8	H	-2.91308	2.233912	0.063429
9	H	-5.13326	1.31347	0.016456
10	C	0.763043	0.263949	-0.31193
11	C	0.859482	-1.14411	-0.2989
12	C	1.908984	1.008449	-0.64386
13	C	2.096441	-1.75436	-0.58621
14	C	3.131977	0.399989	-0.89843
15	H	1.865995	2.090241	-0.67743
16	C	3.223367	-0.98938	-0.8545
17	H	2.165112	-2.83675	-0.57194
18	H	4.005514	1.01059	-1.10461
19	N	4.566639	-1.58732	-1.05629
20	N	-5.78003	-1.31209	0.021177
21	C	-0.48707	1.046441	0.179656
22	C	0.15108	2.794114	1.799152
23	H	-0.38939	3.242255	2.639434
24	H	1.22269	2.88323	2.022855
25	C	-0.1762	3.423975	0.468121
26	C	-0.51932	2.43879	-0.45621
27	C	-0.12621	4.767508	0.091949
28	H	0.142246	5.536397	0.81187
29	C	-0.81173	2.77521	-1.77883
30	H	-1.07779	2.007193	-2.50022
31	C	-0.42994	5.109571	-1.22813
32	H	-0.40337	6.151454	-1.53517
33	C	-0.76863	4.118538	-2.15898
34	H	-1.0009	4.39669	-3.18324
35	C	-6.93067	-0.4413	-0.17547
36	H	-7.84122	-1.04032	-0.13238
37	H	-6.9931	0.315776	0.615078
38	H	-6.90569	0.079536	-1.14481
39	C	-5.95152	-2.74607	-0.16396
40	H	-5.54966	-3.09856	-1.12613
41	H	-5.45817	-3.30999	0.636656
42	H	-7.01538	-2.9844	-0.12958
43	C	4.72562	-2.98507	-0.54153
44	H	5.784062	-3.23856	-0.60296
45	H	4.394242	-3.01961	0.495897
46	H	4.147258	-3.67591	-1.15467
47	C	5.021591	-1.49191	-2.48705
48	H	4.978692	-0.45099	-2.80407
49	H	6.047089	-1.85814	-2.54617
50	H	4.361193	-2.10177	-3.10471
51	Si	-0.60808	-2.23689	0.151161
52	C	-0.37363	-2.94807	1.889992
53	H	0.448176	-3.67445	1.905983
54	H	-0.14404	-2.16327	2.6195
55	H	-1.2818	-3.46521	2.221726
56	C	-0.78962	-3.64265	-1.09727
57	H	0.086795	-4.30153	-1.08555
58	H	-1.66367	-4.26216	-0.86395
59	H	-0.91125	-3.25777	-2.11577
60	O	1.885536	-0.12801	2.810738
61	H	1.962211	-0.90042	2.228623
62	H	1.118929	0.384575	2.420233
63	O	4.316447	1.085689	2.391064
64	H	3.427281	0.661032	2.52719
65	H	4.115165	1.960834	2.025037
66	H	6.67835	-0.48287	1.078484
67	H	5.214583	-0.98543	-0.45444
68	H	5.368199	0.354331	1.273473
69	O	6.00034	0.002471	0.582158
70	N	-0.22203	1.358234	1.655605
71	H	-1.09363	1.196977	2.155181
[HMR6G, OA, with 4H2O]
atomID	atomTYPE	x	y	z
1	C	-4.39141	-1.45667	0.051481
2	C	-3.11655	-2.05916	-0.00308
3	C	-1.99663	-1.27241	-0.18412
4	C	-2.06869	0.145509	-0.32211
5	C	-3.37547	0.722769	-0.26983
6	C	-4.5122	-0.01879	-0.08932
7	H	-2.99289	-3.12994	0.094211
8	H	-3.46083	1.797894	-0.38673
9	C	0.345555	0.184091	-0.58128
10	C	0.35641	-1.22171	-0.40889
11	C	1.609651	0.812584	-0.75171
12	C	1.528697	-1.96095	-0.40748
13	C	2.796754	0.120178	-0.74264
14	H	1.63359	1.890865	-0.85312
15	C	2.764231	-1.31004	-0.5588
16	H	1.460168	-3.03324	-0.28191
17	O	-0.80084	-1.91381	-0.22883
18	N	3.954116	-2.00171	-0.46666
19	H	4.736393	-1.61049	-1.00222
20	N	-5.50257	-2.19878	0.228783
21	H	-6.39208	-1.7204	0.261029
22	C	-0.88605	0.880882	-0.51534
23	O	-0.17368	1.799586	2.141936
24	C	-1.11719	2.798124	1.803996
25	H	-2.10534	2.360351	1.996605
26	H	-1.03029	3.678938	2.459159
27	C	-1.03937	3.267245	0.35809
28	C	-0.93066	2.360868	-0.71855
29	C	-1.08317	4.636685	0.071652
30	H	-1.15373	5.341751	0.896421
31	C	-0.86584	2.842573	-2.0343
32	H	-0.77857	2.136448	-2.85539
33	C	-1.03208	5.112593	-1.23943
34	H	-1.06842	6.181414	-1.43016
35	C	-0.9209	4.211711	-2.29788
36	H	-0.87273	4.56668	-3.32314
37	O	4.370376	1.34536	2.83574
38	H	3.045335	2.264326	2.130477
39	H	5.212902	1.766958	2.606925
40	H	4.262893	-1.82809	2.848569
41	H	4.510338	0.387094	2.628898
42	H	4.564025	-1.5166	1.369149
43	O	4.861663	-1.31289	2.283732
44	O	2.34292	2.878509	1.794433
45	H	2.408271	3.650867	2.377837
46	H	0.732113	2.183582	2.025121
47	O	6.271048	-1.43205	-2.24561
48	H	6.969387	-0.7988	-2.0148
49	H	6.056071	-1.22319	-3.1688
50	C	3.992643	-3.47166	-0.40331
51	H	3.345195	-3.79589	0.417648
52	H	3.588519	-3.90578	-1.32931
53	C	-5.53536	-3.6527	0.379543
54	H	-4.92647	-3.94074	1.2463
55	H	-5.08347	-4.11883	-0.50565
56	C	4.106983	0.860511	-0.84327
57	H	4.650338	0.81984	0.109286
58	H	4.765502	0.447527	-1.61396
59	H	3.92909	1.913453	-1.07504
60	C	5.416555	-3.96311	-0.15483
61	H	5.423565	-5.05589	-0.0961
62	H	6.087198	-3.6537	-0.96168
63	H	5.802364	-3.56427	0.789527
64	C	-6.97013	-4.13791	0.55729
65	H	-7.58483	-3.87876	-0.31163
66	H	-6.98065	-5.2258	0.668505
67	H	-7.42681	-3.70007	1.451579
68	C	-5.87091	0.631815	-0.04084
69	H	-6.53205	0.252886	-0.83142
70	H	-6.37206	0.454309	0.919915
71	H	-5.78401	1.712892	-0.17279
[HMR6G, CA, with 4H2O]
atomID	atomTYPE	x	y	z
1	C	-4.06498	-1.56607	-0.24515
2	C	-2.72979	-1.98756	-0.13833
3	C	-1.71278	-1.04416	-0.01899
4	C	-1.95522	0.328827	-0.01273
5	C	-3.29933	0.72928	-0.12376
6	C	-4.35142	-0.16667	-0.2437
7	H	-2.46189	-3.03683	-0.155
8	H	-3.52485	1.791893	-0.10997
9	C	0.493922	0.668481	-0.18617
10	C	0.626808	-0.72301	-0.14493
11	C	1.634074	1.421437	-0.48824
12	C	1.865855	-1.33198	-0.32273
13	C	2.894183	0.853051	-0.70397
14	H	1.542938	2.50137	-0.54635
15	C	2.980908	-0.54321	-0.57965
16	H	1.941806	-2.41004	-0.23788
17	O	-0.43107	-1.5606	0.100938
18	N	4.264179	-1.2544	-0.69949
19	H	5.082353	-0.63805	-0.50374
20	N	-5.10265	-2.47249	-0.31895
21	H	-5.96273	-2.11245	-0.71135
22	C	-0.82507	1.293058	0.246559
23	O	-0.74478	1.493039	1.719482
24	C	-0.57878	2.883505	2.054513
25	H	-1.26522	3.122987	2.874966
26	H	0.447006	3.071031	2.402767
27	C	-0.88831	3.620108	0.780018
28	C	-1.03352	2.705549	-0.26059
29	C	-1.01528	4.989207	0.548832
30	H	-0.90371	5.704748	1.358969
31	C	-1.30579	3.134509	-1.55906
32	H	-1.4175	2.419073	-2.36895
33	C	-1.29402	5.425055	-0.74955
34	H	-1.40188	6.487579	-0.94833
35	C	-1.43805	4.505216	-1.79612
36	H	-1.65578	4.859248	-2.79965
37	O	2.918682	-1.22437	3.18837
38	H	1.938133	-1.09617	3.10366
39	H	3.292239	-0.35897	2.959789
40	H	3.674546	-3.72239	1.381782
41	H	3.670121	-2.34892	2.134723
42	H	4.285204	-1.97819	0.078921
43	O	4.183985	-2.903	1.481757
44	O	0.194571	-0.85181	3.07014
45	H	-0.15866	-1.4976	2.43679
46	H	-0.07761	0.015067	2.695061
47	O	6.783021	-0.10724	-0.09127
48	H	6.934642	0.113991	0.841976
49	H	7.172748	0.632152	-0.58464
50	C	-4.88982	-3.89827	-0.54356
51	H	-4.30514	-4.07324	-1.46143
52	H	-4.30045	-4.30082	0.289435
53	C	4.490504	-1.93943	-2.03219
54	H	4.525097	-1.15489	-2.7913
55	H	3.611372	-2.5593	-2.21816
56	C	4.078158	1.730666	-1.0359
57	H	4.893818	1.615637	-0.31482
58	H	4.486046	1.505895	-2.02909
59	H	3.77917	2.781692	-1.03493
60	C	-5.77617	0.318452	-0.3531
61	H	-6.23809	0.033912	-1.30959
62	H	-6.40833	-0.0971	0.442972
63	H	-5.82197	1.408646	-0.28255
64	C	-6.22557	-4.63144	-0.62585
65	H	-6.05857	-5.70282	-0.77277
66	H	-6.80421	-4.49515	0.294054
67	H	-6.82603	-4.26671	-1.46782
68	C	5.767886	-2.76681	-2.00605
69	H	6.641963	-2.14594	-1.79101
70	H	5.710104	-3.56153	-1.255
71	H	5.906898	-3.23437	-2.98535
[HMR101, OA, with 3H2O]
atomID	atomTYPE	x	y	z
1	C	-4.13335	-0.95587	0.011109
2	C	-2.90122	-1.66582	-0.09988
3	C	-1.74037	-0.93512	-0.28986
4	C	-1.70488	0.490298	-0.36501
5	C	-2.95747	1.159875	-0.24609
6	C	-4.13788	0.490788	-0.07655
7	H	-2.96962	2.242967	-0.31262
8	C	0.699317	0.36662	-0.6908
9	C	0.620207	-1.04397	-0.57952
10	C	1.98976	0.918393	-0.87769
11	C	1.731629	-1.88116	-0.62042
12	C	3.121906	0.143169	-0.93517
13	H	2.085993	1.994321	-0.95973
14	C	3.006737	-1.28062	-0.7749
15	O	-0.58835	-1.65236	-0.40889
16	N	4.151956	-2.06161	-0.70628
17	N	-5.29882	-1.62797	0.198987
18	C	-0.47874	1.143419	-0.56214
19	C	-0.38247	2.974388	1.846697
20	H	-1.37717	2.571707	2.077952
21	H	-0.2215	3.826112	2.526083
22	C	-0.36388	3.494589	0.416362
23	C	-0.41697	2.631614	-0.69983
24	C	-0.30818	4.87463	0.187017
25	H	-0.25667	5.544897	1.041665
26	C	-0.41168	3.166677	-1.99634
27	H	-0.45006	2.493857	-2.84863
28	C	-0.31287	5.404217	-1.1043
29	H	-0.26865	6.479862	-1.24976
30	C	-0.36377	4.546138	-2.20199
31	H	-0.3627	4.941853	-3.21343
32	C	1.557984	-3.38123	-0.4928
33	H	0.774024	-3.60382	0.237717
34	H	1.202283	-3.78533	-1.45091
35	C	2.863455	-4.07304	-0.09367
36	H	3.064522	-3.92387	0.973846
37	H	2.788182	-5.15231	-0.25865
38	C	4.02918	-3.51616	-0.90096
39	H	4.972593	-3.9671	-0.58132
40	H	3.901404	-3.73795	-1.97168
41	C	4.46867	0.797071	-1.16783
42	H	4.60777	0.961973	-2.24571
43	H	4.473372	1.783233	-0.6925
44	C	5.446704	-1.49841	-1.12902
45	H	5.530333	-1.53952	-2.22611
46	H	6.2265	-2.14516	-0.71687
47	C	5.613504	-0.06558	-0.63865
48	H	6.579711	0.32147	-0.97737
49	H	5.618647	-0.04349	0.457082
50	C	-5.34728	-3.09475	0.125754
51	H	-6.23113	-3.42116	0.679788
52	H	-5.48409	-3.40296	-0.92133
53	C	-2.85145	-3.17587	-0.01096
54	H	-2.78958	-3.60544	-1.02085
55	H	-1.94041	-3.48736	0.50893
56	C	-4.08591	-3.71919	0.708478
57	H	-4.1417	-4.80755	0.608277
58	H	-4.03172	-3.48874	1.779138
59	C	-5.44883	1.241185	-0.00697
60	H	-5.84429	1.380308	-1.02362
61	H	-5.28066	2.242296	0.402888
62	C	-6.60022	-0.94747	0.272941
63	H	-7.05931	-0.93042	-0.72663
64	H	-7.2459	-1.5527	0.91584
65	C	-6.47123	0.466805	0.823116
66	H	-6.15632	0.425831	1.872825
67	H	-7.45079	0.953727	0.790344
68	O	0.531171	1.924123	2.100621
69	H	1.447705	2.259666	1.936576
70	O	4.315555	-1.80273	2.383221
71	H	3.397475	-1.92681	2.674619
72	H	4.274711	-1.90023	1.410092
73	O	4.718769	0.888756	2.930539
74	H	4.595332	-0.07312	2.738353
75	H	5.667079	1.047463	2.807846
76	O	3.142922	2.743743	1.654601
77	H	3.710667	2.044539	2.070124
78	H	3.328876	3.539987	2.176933
[HMR101, CA, with 3H2O]
atomID	atomTYPE	x	y	z
1	C	-3.89487	-1.18788	-0.13757
2	C	-2.58138	-1.70994	-0.21965
3	C	-1.50235	-0.82189	-0.13067
4	C	-1.65091	0.554978	0.044762
5	C	-2.96543	1.036151	0.130929
6	C	-4.07858	0.216241	0.031786
7	H	-3.12051	2.102632	0.274519
8	C	0.819548	0.761464	-0.19193
9	C	0.859013	-0.62778	-0.32579
10	C	2.017176	1.464985	-0.35238
11	C	2.058242	-1.32817	-0.55413
12	C	3.232684	0.833427	-0.60312
13	H	2.005095	2.548019	-0.27258
14	C	3.225603	-0.57101	-0.67989
15	O	-0.25678	-1.41015	-0.23949
16	N	4.522248	-1.29241	-0.8097
17	N	-4.99299	-2.03982	-0.19227
18	C	-0.45996	1.458969	0.237814
19	O	-0.33499	1.750633	1.694744
20	C	-0.24397	3.165619	1.957178
21	H	-0.99174	3.428337	2.71564
22	H	0.74887	3.400825	2.364364
23	C	-0.49495	3.822656	0.629114
24	C	-0.62064	2.847056	-0.35549
25	C	-0.5986	5.176601	0.309326
26	H	-0.50261	5.940222	1.076499
27	C	-0.85211	3.196611	-1.68544
28	H	-0.95192	2.432237	-2.45116
29	C	-0.83171	5.533307	-1.02125
30	H	-0.91797	6.582467	-1.28954
31	C	-0.95751	4.55046	-2.01218
32	H	-1.14012	4.843329	-3.04217
33	C	2.010605	-2.83627	-0.67109
34	H	1.4101	-3.24077	0.148983
35	H	1.474271	-3.09301	-1.59458
36	C	3.398246	-3.48183	-0.67236
37	H	3.767272	-3.58898	0.353661
38	H	3.353766	-4.48505	-1.10608
39	C	4.385416	-2.64226	-1.46663
40	H	5.3841	-3.08344	-1.47833
41	H	4.057873	-2.47474	-2.49652
42	C	4.482361	1.666218	-0.81621
43	H	4.431098	2.121498	-1.81504
44	H	4.496789	2.496052	-0.10179
45	C	5.609103	-0.47077	-1.45448
46	H	5.328979	-0.31784	-2.50066
47	H	6.514576	-1.07929	-1.41518
48	C	5.766727	0.842861	-0.70469
49	H	6.614341	1.391037	-1.12671
50	H	6.004582	0.631201	0.344165
51	C	-4.80812	-3.40679	-0.67051
52	H	-5.69905	-3.97924	-0.39174
53	H	-4.73702	-3.4338	-1.77229
54	C	-2.32534	-3.19282	-0.40503
55	H	-2.03271	-3.39023	-1.44681
56	H	-1.47205	-3.50387	0.206981
57	C	-3.55971	-4.02535	-0.05034
58	H	-3.44076	-5.05514	-0.40391
59	H	-3.68808	-4.06458	1.038413
60	C	-5.47179	0.813715	0.085873
61	H	-5.7394	1.217206	-0.90201
62	H	-5.4852	1.665282	0.776348
63	C	-6.33438	-1.48497	-0.35718
64	H	-6.53894	-1.25243	-1.41726
65	H	-7.04962	-2.25786	-0.05553
66	C	-6.5132	-0.2304	0.492468
67	H	-6.39494	-0.49377	1.550981
68	H	-7.52757	0.161286	0.361253
69	O	1.602363	0.555864	3.322107
70	H	1.132158	0.449581	4.164274
71	H	0.907262	0.86525	2.695824
72	O	2.667962	-1.90153	2.751693
73	H	2.261322	-1.01069	2.925339
74	H	2.657294	-2.34634	3.613882
75	H	5.663116	-2.38834	2.036752
76	H	4.839384	-1.47375	0.193823
77	H	4.264115	-1.7056	2.247862
78	O	5.158146	-1.59123	1.810516
[3FHMRG, OA, with 5H2O]
atomID	atomTYPE	x	y	z
1	C	3.288988	3.758521	0.398573
2	C	1.881116	3.749683	0.32396
3	C	1.226929	2.570134	0.027839
4	C	1.912636	1.340566	-0.20783
5	C	3.337998	1.385472	-0.13714
6	C	4.00582	2.5418	0.156179
7	H	1.305129	4.653114	0.492329
8	H	3.897721	0.477286	-0.33028
9	H	5.090258	2.55235	0.203433
10	C	-0.23817	0.27599	-0.59547
11	C	-0.86891	1.526938	-0.335
12	C	-1.09784	-0.82412	-0.88579
13	C	-2.24073	1.69343	-0.35828
14	C	-2.45865	-0.67975	-0.91174
15	H	-0.65506	-1.79549	-1.06927
16	C	-3.06381	0.585994	-0.63604
17	H	-2.67316	2.665947	-0.15261
18	H	-3.1021	-1.52552	-1.13006
19	O	-0.12898	2.629444	-0.03703
20	N	-4.4223	0.691278	-0.58249
21	H	-4.96968	-0.0482	-1.03807
22	H	-4.82313	1.635985	-0.5883
23	N	3.963949	4.888029	0.690375
24	H	4.973105	4.901857	0.720031
25	H	3.485683	5.764451	0.842184
26	C	1.168283	0.181265	-0.50672
27	O	1.085874	-1.00256	2.037632
28	C	2.32111	-1.5825	1.673089
29	H	3.100358	-0.85702	1.939528
30	H	2.528598	-2.4932	2.249119
31	C	2.423549	-1.91343	0.189435
32	C	1.866087	-1.10318	-0.82107
33	C	3.083977	-3.06967	-0.23088
34	C	1.972827	-1.4716	-2.17088
35	H	1.536956	-0.8336	-2.93344
36	C	3.207751	-3.45298	-1.55984
37	H	3.732659	-4.3701	-1.80536
38	C	2.641698	-2.63917	-2.53874
39	H	2.721089	-2.91341	-3.58593
40	O	-3.37086	-2.71014	2.108587
41	H	-1.66029	-2.81869	1.811009
42	H	-3.80054	-3.17104	1.371767
43	H	-4.20797	0.313895	2.727066
44	H	-3.81032	-1.82163	2.131825
45	H	-4.71607	0.075466	1.292667
46	O	-4.72102	-0.31521	2.195
47	O	-0.70285	-3.03619	1.657583
48	H	-0.50363	-3.70311	2.333192
49	H	0.389931	-1.7003	1.921803
50	O	-5.82484	-1.53734	-1.82954
51	H	-5.78472	-2.34149	-1.2876
52	H	-5.42891	-1.80239	-2.67503
53	O	-5.36983	3.448858	-0.51332
54	H	-5.20189	3.867498	0.345978
55	H	-4.91698	4.024831	-1.14968
56	F	3.637498	-3.872	0.712783
[3FHMRG, CA, with 5H2O]
atomID	atomTYPE	x	y	z
1	C	3.020007	3.839398	-0.08255
2	C	1.630687	3.667512	-0.14468
3	C	1.086859	2.384773	-0.107
4	C	1.875674	1.233701	-0.0182
5	C	3.267191	1.427755	0.042197
6	C	3.837164	2.68884	0.009208
7	H	0.962972	4.519939	-0.22314
8	H	3.913849	0.558326	0.116758
9	H	4.916814	2.800687	0.057129
10	C	-0.21882	-0.09547	-0.24709
11	C	-0.90641	1.123777	-0.29506
12	C	-0.96241	-1.27155	-0.42895
13	C	-2.29476	1.176246	-0.46812
14	C	-2.34073	-1.2457	-0.60999
15	H	-0.44904	-2.22764	-0.42093
16	C	-2.99498	-0.01028	-0.60584
17	H	-2.79446	2.138337	-0.48657
18	H	-2.90073	-2.16374	-0.75472
19	O	-0.28911	2.33392	-0.17487
20	N	-4.4544	0.02953	-0.67422
21	H	-4.83685	-0.77753	-1.2205
22	H	-4.79764	0.922063	-1.09952
23	N	3.580085	5.107986	-0.05344
24	H	4.543694	5.167617	-0.35965
25	H	3.013336	5.848923	-0.44818
26	C	1.258302	-0.1376	0.107375
27	O	1.36497	-0.56084	1.529435
28	C	1.977973	-1.85713	1.673726
29	H	2.806328	-1.77779	2.387785
30	H	1.248929	-2.57361	2.074927
31	C	2.426403	-2.2093	0.287006
32	C	2.021687	-1.23422	-0.61771
33	C	3.136165	-3.30829	-0.17611
34	C	2.313684	-1.33857	-1.9772
35	H	1.995119	-0.57149	-2.67625
36	C	3.447051	-3.44527	-1.52348
37	H	4.005723	-4.31294	-1.85823
38	C	3.030436	-2.45327	-2.42016
39	H	3.272172	-2.55652	-3.47356
40	O	-2.89014	-1.41094	2.815554
41	H	-2.12247	-0.80835	3.00291
42	H	-2.61146	-1.89821	2.024106
43	H	-5.16261	0.710607	2.339433
44	H	-4.32253	-0.60331	2.339445
45	H	-4.83515	-0.03348	0.320524
46	O	-5.14556	-0.18267	1.960363
47	O	-0.69697	0.142682	3.332109
48	H	-0.88451	1.075117	3.142122
49	H	0.023467	-0.09519	2.705413
50	O	-5.45395	-2.18532	-2.09849
51	H	-5.56706	-2.96764	-1.53463
52	H	-4.87262	-2.48583	-2.81572
53	O	-5.34784	2.467117	-1.76854
54	H	-4.75355	2.841539	-2.43876
55	H	-5.43684	3.169228	-1.10384
56	F	3.529677	-4.25616	0.705372
[3MHMRG, OA, with 5H2O]
atomID	atomTYPE	x	y	z
1	C	3.153137	3.840058	0.396211
2	C	1.746325	3.787022	0.32769
3	C	1.12745	2.587007	0.034721
4	C	1.849123	1.380176	-0.20372
5	C	3.271918	1.470097	-0.14063
6	C	3.905776	2.646856	0.149451
7	H	1.143452	4.67247	0.49781
8	H	3.857572	0.579132	-0.33675
9	H	4.989639	2.690676	0.190805
10	C	-0.26875	0.250922	-0.58644
11	C	-0.93568	1.481515	-0.32526
12	C	-1.09565	-0.87206	-0.88079
13	C	-2.31254	1.608048	-0.35131
14	C	-2.46082	-0.76754	-0.90999
15	H	-0.62329	-1.82862	-1.06898
16	C	-3.10261	0.478744	-0.63322
17	H	-2.77302	2.567537	-0.14517
18	H	-3.07832	-1.63106	-1.1339
19	O	-0.23035	2.605875	-0.02425
20	N	-4.46573	0.546016	-0.58244
21	H	-4.98845	-0.20649	-1.04526
22	H	-4.88963	1.480276	-0.60229
23	N	3.793325	4.991022	0.687035
24	H	4.801614	5.038917	0.706017
25	H	3.287331	5.851972	0.836699
26	C	1.141723	0.193438	-0.49346
27	O	1.185433	-0.88702	1.977449
28	C	2.39961	-1.51995	1.623745
29	H	3.207758	-0.8288	1.900258
30	H	2.552149	-2.42789	2.22112
31	C	2.509746	-1.86565	0.141936
32	C	1.880731	-1.06152	-0.8311
33	C	3.252662	-2.99209	-0.27489
34	C	1.9671	-1.39351	-2.19233
35	H	1.475714	-0.76434	-2.92891
36	C	3.332449	-3.29568	-1.63974
37	H	3.902731	-4.16655	-1.95293
38	C	2.691621	-2.51094	-2.59611
39	H	2.758922	-2.76484	-3.64996
40	O	-3.29616	-2.73032	2.167218
41	H	-1.57421	-2.75604	1.910877
42	H	-3.68005	-3.21359	1.419478
43	H	-4.29082	0.256007	2.723581
44	H	-3.78252	-1.8661	2.176202
45	H	-4.7593	-0.04026	1.285744
46	O	-4.76648	-0.40762	2.198761
47	O	-0.60663	-2.94568	1.788864
48	H	-0.39119	-3.53766	2.526359
49	H	0.473994	-1.57549	1.915261
50	O	-5.80465	-1.71887	-1.84364
51	H	-5.7487	-2.51897	-1.2971
52	H	-5.3922	-1.97744	-2.68321
53	O	-5.48129	3.284142	-0.55038
54	H	-5.34656	3.709766	0.311311
55	H	-5.0255	3.868759	-1.17666
56	C	3.968016	-3.88114	0.720331
57	H	4.675964	-3.31856	1.340183
58	H	3.266831	-4.37652	1.403694
59	H	4.529795	-4.6625	0.200624
[3MHMRG, CA, with 5H2O]
atomID	atomTYPE	x	y	z
1	C	2.962342	3.892223	-0.05993
2	C	1.575038	3.701727	-0.10897
3	C	1.049878	2.410642	-0.08548
4	C	1.855297	1.269457	-0.0242
5	C	3.244285	1.482571	0.023151
6	C	3.796292	2.752239	0.004133
7	H	0.894481	4.545709	-0.1666
8	H	3.902941	0.620607	0.075796
9	H	4.874756	2.878944	0.041693
10	C	-0.22181	-0.08494	-0.25704
11	C	-0.9274	1.124724	-0.27776
12	C	-0.95013	-1.26761	-0.45631
13	C	-2.31741	1.160931	-0.44159
14	C	-2.33013	-1.25832	-0.62794
15	H	-0.42188	-2.21549	-0.46967
16	C	-3.0018	-0.03269	-0.59731
17	H	-2.83062	2.116086	-0.43958
18	H	-2.87798	-2.18161	-0.78586
19	O	-0.32637	2.341428	-0.13851
20	N	-4.46226	-0.01218	-0.65642
21	H	-4.83692	-0.81487	-1.21429
22	H	-4.82051	0.882265	-1.06498
23	N	3.505666	5.168622	-0.01682
24	H	4.46371	5.244785	-0.33684
25	H	2.924264	5.906219	-0.39639
26	C	1.258811	-0.11323	0.088011
27	O	1.376939	-0.54812	1.503922
28	C	2.003131	-1.84076	1.623315
29	H	2.830894	-1.76145	2.339753
30	H	1.281126	-2.56678	2.023267
31	C	2.45472	-2.18167	0.231281
32	C	2.031631	-1.19213	-0.64912
33	C	3.182561	-3.29648	-0.20836
34	C	2.316605	-1.26965	-2.01187
35	H	1.986702	-0.4946	-2.69779
36	C	3.466492	-3.36557	-1.57847
37	H	4.03189	-4.2135	-1.95723
38	C	3.042141	-2.37069	-2.46855
39	H	3.282672	-2.45887	-3.5243
40	O	-2.84445	-1.47482	2.790018
41	H	-2.08735	-0.86056	2.983518
42	H	-2.56498	-1.93531	1.982854
43	H	-5.15297	0.619442	2.369832
44	H	-4.29612	-0.6832	2.345202
45	H	-4.83559	-0.09647	0.339282
46	O	-5.1293	-0.26946	1.980935
47	O	-0.6787	0.111638	3.315902
48	H	-0.88199	1.041713	3.130676
49	H	0.042667	-0.11241	2.684052
50	O	-5.44347	-2.21224	-2.11681
51	H	-5.5495	-3.00388	-1.56469
52	H	-4.85904	-2.49672	-2.83805
53	O	-5.39493	2.428614	-1.7107
54	H	-4.81015	2.816816	-2.38145
55	H	-5.48497	3.121934	-1.03696
56	C	3.635304	-4.36602	0.755157
57	H	4.275699	-3.94968	1.543152
58	H	2.781873	-4.84028	1.256423
59	H	4.200105	-5.14888	0.240976
[3CF3HMRG, OA, with 5H2O]
atomID	atomTYPE	x	y	z
1	C	-1.10323	4.941656	-0.45702
2	C	0.197323	4.398806	-0.41923
3	C	0.367395	3.07173	-0.07689
4	C	-0.72231	2.207218	0.241963
5	C	-2.02477	2.790462	0.209048
6	C	-2.21619	4.101902	-0.12739
7	H	1.065193	5.006167	-0.65182
8	H	-2.87873	2.174409	0.467189
9	H	-3.21627	4.523565	-0.14318
10	C	0.879125	0.418495	0.627114
11	C	1.924565	1.32433	0.287788
12	C	1.269665	-0.91339	0.952445
13	C	3.257335	0.957911	0.270848
14	C	2.583804	-1.29663	0.937827
15	H	0.501082	-1.63756	1.193592
16	C	3.611128	-0.36791	0.583672
17	H	4.015838	1.685323	0.005045
18	H	2.866222	-2.31534	1.181577
19	O	1.646129	2.612845	-0.05035
20	N	4.905166	-0.78879	0.490007
21	H	5.15016	-1.66652	0.962592
22	H	5.634282	-0.06782	0.445589
23	N	-1.30998	6.231383	-0.79
24	H	-2.23978	6.624186	-0.81416
25	H	-0.54328	6.845916	-1.02326
26	C	-0.46197	0.861255	0.572687
27	O	-0.95214	-0.28022	-1.81066
28	C	-2.30154	-0.41209	-1.42021
29	H	-2.78844	-1.21896	-1.97537
30	C	-2.47449	-0.6345	0.084328
31	C	-1.57959	-0.03969	0.996665
32	C	-3.52527	-1.4137	0.612161
33	C	-1.72787	-0.24553	2.377159
34	H	-1.02573	0.221754	3.061295
35	C	-3.66876	-1.6073	1.988428
36	H	-4.48388	-2.21467	2.363081
37	C	-2.76573	-1.02698	2.874032
38	H	-2.87221	-1.17947	3.943116
39	O	2.529876	-3.55892	-2.03734
40	H	0.930642	-2.99392	-1.66171
41	H	2.793519	-4.12901	-1.29874
42	H	4.412989	-1.08203	-2.7911
43	H	3.269739	-2.90351	-2.11632
44	H	4.864872	-1.49008	-1.3761
45	O	4.678182	-1.85643	-2.26946
46	O	-0.02475	-2.81604	-1.45239
47	H	-0.51183	-3.37863	-2.07457
48	H	-0.53704	-1.17768	-1.71583
49	O	5.428879	-3.35233	1.776123
50	H	5.134685	-4.0903	1.218681
51	H	4.946847	-3.47841	2.608907
52	O	6.831908	1.390706	0.285376
53	H	6.796107	1.825888	-0.58134
54	H	6.659516	2.107085	0.916958
55	C	-4.52769	-2.07303	-0.30455
56	F	-3.96174	-3.03832	-1.07464
57	F	-5.09808	-1.18573	-1.15747
58	F	-5.53473	-2.66279	0.372517
59	H	-2.81012	0.517998	-1.70342
[3CF3HMRG, CA, with 5H2O]
atomID	atomTYPE	x	y	z
1	C	0.748542	5.006515	0.091136
2	C	-0.46447	4.30617	0.047346
3	C	-0.46125	2.913275	-0.0024
4	C	0.718141	2.162365	-0.02144
5	C	1.924452	2.883973	0.025101
6	C	1.953849	4.266752	0.077441
7	H	-1.41546	4.829915	0.050274
8	H	2.862673	2.336835	0.019196
9	H	2.90473	4.791218	0.111518
10	C	-0.70022	0.132721	-0.30094
11	C	-1.81055	0.983857	-0.23746
12	C	-0.93507	-1.22848	-0.54857
13	C	-3.11638	0.496391	-0.36868
14	C	-2.22148	-1.73626	-0.68814
15	H	-0.09039	-1.90526	-0.62686
16	C	-3.30447	-0.85953	-0.57656
17	H	-3.95212	1.183861	-0.30103
18	H	-2.38493	-2.79114	-0.88238
19	O	-1.70934	2.329948	-0.04291
20	N	-4.66478	-1.39294	-0.60869
21	H	-4.73251	-2.23795	-1.22301
22	H	-5.35401	-0.67767	-0.93766
23	N	0.770392	6.38851	0.202991
24	H	1.61827	6.839724	-0.11847
25	H	-0.05906	6.870907	-0.12131
26	C	0.694529	0.653924	0.003799
27	O	1.054197	0.212265	1.376382
28	C	2.102485	-0.77321	1.37408
29	H	1.709566	-1.74396	1.702284
30	C	2.586362	-0.81017	-0.05005
31	C	1.77802	0.0001	-0.83674
32	C	3.652013	-1.51144	-0.62513
33	C	2.002781	0.130977	-2.20706
34	H	1.366566	0.767902	-2.81459
35	C	3.886386	-1.38438	-1.99604
36	H	4.711062	-1.92113	-2.45115
37	C	3.063814	-0.56926	-2.78148
38	H	3.258254	-0.48132	-3.84568
39	O	-2.47296	-2.35546	2.747411
40	H	-1.99016	-1.50657	2.929938
41	H	-2.05069	-2.69326	1.941991
42	H	-5.42453	-1.30756	2.469852
43	H	-4.12449	-2.15818	2.335753
44	H	-4.93087	-1.6824	0.383292
45	O	-5.06338	-2.07874	2.004271
46	O	-1.03734	-0.08101	3.267693
47	H	-1.58593	0.709106	3.14322
48	H	-0.30953	0.021086	2.613863
49	O	-4.79881	-3.70223	-2.21726
50	H	-4.60897	-4.5101	-1.71327
51	H	-4.15532	-3.71375	-2.94416
52	O	-6.50712	0.564877	-1.45303
53	H	-6.16381	1.186017	-2.11551
54	H	-6.81978	1.13066	-0.72864
55	C	4.542131	-2.35772	0.240163
56	F	3.824299	-3.235	0.986472
57	F	5.246774	-1.60209	1.120153
58	F	5.433719	-3.07395	-0.47226
59	H	2.879266	-0.46331	2.082468
[5MHMRG, OA, with 5H2O]
atomID	atomTYPE	x	y	z
1	C	3.492343	3.631674	0.268504
2	C	2.094631	3.67827	0.089692
3	C	1.395212	2.499971	-0.08316
4	C	2.023452	1.218279	-0.08754
5	C	3.441152	1.206043	0.081853
6	C	4.152968	2.360307	0.255482
7	H	1.561169	4.622513	0.084348
8	H	3.957587	0.25291	0.063772
9	H	5.23076	2.327464	0.380443
10	C	-0.1534	0.209829	-0.47105
11	C	-0.72826	1.513139	-0.44223
12	C	-1.05342	-0.88069	-0.65483
13	C	-2.08485	1.737349	-0.58469
14	C	-2.39991	-0.67962	-0.79482
15	H	-0.65441	-1.88762	-0.66033
16	C	-2.94992	0.639351	-0.75024
17	H	-2.47376	2.748796	-0.55334
18	H	-3.07486	-1.51845	-0.92758
19	O	0.052335	2.612726	-0.25747
20	N	-4.30157	0.812488	-0.80232
21	H	-4.86235	0.034659	-1.16852
22	H	-4.65135	1.761288	-0.9776
23	N	4.210829	4.758599	0.4442
24	H	5.211806	4.726496	0.57282
25	H	3.772977	5.668572	0.456239
26	C	1.237339	0.062163	-0.27102
27	O	0.846471	-0.79764	2.441102
28	C	2.109389	-1.3975	2.224885
29	H	2.854478	-0.61121	2.403875
30	H	2.312669	-2.19408	2.957743
31	C	2.292883	-1.97366	0.828832
32	C	1.875426	-1.28744	-0.32978
33	C	2.899811	-3.22362	0.663732
34	C	2.068298	-1.86179	-1.59466
35	H	1.739204	-1.31621	-2.47579
36	C	3.102091	-3.78046	-0.59804
37	H	3.581666	-4.75251	-0.68477
38	C	2.683366	-3.10919	-1.75294
39	O	-3.65985	-2.27782	2.293713
40	H	-1.93863	-2.53037	2.164549
41	H	-4.06634	-2.76877	1.563223
42	H	-4.26349	0.85673	2.540068
43	H	-4.02717	-1.36101	2.207944
44	H	-4.73432	0.487065	1.120744
45	O	-4.81	0.212677	2.061912
46	O	-0.98892	-2.81777	2.119342
47	H	-0.88737	-3.41106	2.879953
48	H	0.158578	-1.50332	2.334892
49	O	-5.76866	-1.53701	-1.71261
50	H	-5.81059	-2.2049	-1.00974
51	H	-5.34955	-2.00099	-2.45482
52	O	-5.10819	3.580369	-1.23273
53	H	-4.96717	4.129546	-0.44504
54	H	-4.58183	4.015903	-1.92197
55	H	3.218473	-3.77287	1.546618
56	C	2.861703	-3.71979	-3.12305
57	H	3.800667	-4.27936	-3.19005
58	H	2.049185	-4.42212	-3.35086
59	H	2.861758	-2.95469	-3.90569
[5MHMRG, CA, with 5H2O]
atomID	atomTYPE	x	y	z
1	C	3.167085	3.646779	-0.38068
2	C	1.782515	3.500065	-0.5372
3	C	1.182784	2.264795	-0.29585
4	C	1.910634	1.136261	0.093141
5	C	3.298346	1.304888	0.244094
6	C	3.92278	2.519181	0.015079
7	H	1.161215	4.335215	-0.84596
8	H	3.897297	0.451985	0.549743
9	H	4.997885	2.612137	0.141534
10	C	-0.21143	-0.15924	-0.06
11	C	-0.84011	1.041874	-0.41132
12	C	-0.98784	-1.32787	-0.06767
13	C	-2.20582	1.09344	-0.71514
14	C	-2.34423	-1.3046	-0.37182
15	H	-0.51707	-2.27412	0.178864
16	C	-2.94249	-0.07851	-0.67506
17	H	-2.66086	2.044294	-0.96938
18	H	-2.93012	-2.2179	-0.37556
19	O	-0.18327	2.235883	-0.48008
20	N	-4.38819	-0.01773	-0.88357
21	H	-4.75588	-0.90942	-1.29008
22	H	-4.65578	0.776265	-1.51037
23	N	3.777458	4.881446	-0.55289
24	H	4.764609	4.851306	-0.77827
25	H	3.279309	5.538725	-1.14107
26	C	1.228792	-0.16908	0.426872
27	O	1.197072	-0.30346	1.906885
28	C	1.731431	-1.56819	2.349767
29	H	2.492404	-1.37446	3.115668
30	H	0.932735	-2.16674	2.808853
31	C	2.28788	-2.20368	1.107196
32	C	2.002254	-1.4059	0.006134
33	C	2.987734	-3.40014	0.944375
34	C	2.403595	-1.77691	-1.27699
35	H	2.17479	-1.14256	-2.12994
36	C	3.390948	-3.77131	-0.33795
37	H	3.938468	-4.70084	-0.47491
38	C	3.108732	-2.97208	-1.46239
39	O	-3.22291	-0.76896	3.005589
40	H	-2.42872	-0.17873	3.099319
41	H	-2.92149	-1.4716	2.408571
42	H	-5.3109	1.27865	1.859737
43	H	-4.54606	-0.03613	2.203915
44	H	-4.85379	0.131514	0.064397
45	O	-5.30609	0.327499	1.66705
46	O	-0.98813	0.777296	3.320521
47	H	-1.12579	1.653855	2.928871
48	H	-0.22793	0.401049	2.819967
49	O	-5.3554	-2.4514	-1.92564
50	H	-5.59131	-3.08102	-1.22512
51	H	-4.70872	-2.92788	-2.47096
52	O	-5.07631	2.15473	-2.54271
53	H	-4.41217	2.360195	-3.22049
54	H	-5.18882	2.985982	-2.05381
55	H	3.218054	-4.03386	1.796686
56	C	3.568663	-3.39943	-2.83732
57	H	4.663727	-3.42433	-2.89994
58	H	3.211551	-4.40692	-3.08167
59	H	3.205221	-2.71542	-3.61003
[HMAcRG, OA, with 6H2O]
atomID	atomTYPE	x	y	z
1	C	-3.9408	-0.71412	-0.01743
2	C	-2.79857	-1.52087	-0.08988
3	C	-1.56241	-0.91156	-0.26637
4	C	-1.39548	0.493041	-0.37328
5	C	-2.57887	1.279689	-0.31097
6	C	-3.81023	0.701008	-0.13589
7	H	-2.86944	-2.59505	-0.01262
8	H	-2.49874	2.355961	-0.4125
9	H	-4.70383	1.314938	-0.08967
10	C	0.993524	0.138343	-0.64779
11	C	0.763255	-1.26765	-0.51956
12	C	2.353113	0.550564	-0.8134
13	C	1.781186	-2.19926	-0.55827
14	C	3.372746	-0.3564	-0.84843
15	H	2.568224	1.609278	-0.88801
16	C	3.111268	-1.75982	-0.71028
17	H	1.555918	-3.25451	-0.4551
18	H	4.401074	-0.03226	-0.96721
19	O	-0.49335	-1.74783	-0.33945
20	N	4.145582	-2.63564	-0.66863
21	H	5.068287	-2.31102	-0.98152
22	H	3.936345	-3.6379	-0.74834
23	N	-5.2248	-1.208	0.159667
24	H	-5.96816	-0.49905	0.191543
25	C	-0.08947	1.02684	-0.55263
26	O	0.476957	1.738252	2.11722
27	C	-0.19524	2.935824	1.781836
28	H	-1.26509	2.739762	1.931289
29	H	0.071086	3.757651	2.464298
30	C	0.044828	3.401705	0.352525
31	C	0.103787	2.496826	-0.72886
32	C	0.213531	4.765453	0.087804
33	H	0.187043	5.467228	0.917915
34	C	0.331794	2.973858	-2.02902
35	H	0.377383	2.268775	-2.85421
36	C	0.423577	5.238563	-1.20821
37	H	0.55079	6.303178	-1.38247
38	C	0.485663	4.338811	-2.27183
39	H	0.657693	4.690906	-3.28461
40	O	5.076203	0.496753	2.351741
41	H	3.775467	1.616706	2.050472
42	H	5.732085	0.644755	1.653244
43	H	3.868351	-2.45711	2.694515
44	H	4.894255	-0.47652	2.315484
45	H	4.570619	-2.48163	1.325841
46	O	4.709255	-2.23299	2.264382
47	O	3.137474	2.364253	1.905445
48	H	3.337159	2.985177	2.623424
49	H	1.450566	1.919306	2.060797
50	O	6.716976	-1.5349	-1.43918
51	H	7.068294	-0.94355	-0.75448
52	H	6.702019	-0.9884	-2.24105
53	O	3.34761	-5.41919	-0.82647
54	H	2.904137	-5.71518	-0.01549
55	H	2.699257	-5.59166	-1.52773
56	C	-5.62293	-2.52596	0.297884
57	O	-4.84855	-3.47711	0.277278
58	C	-7.11673	-2.71215	0.483094
59	H	-7.29196	-3.21062	1.441941
60	H	-7.67668	-1.77525	0.45862
61	H	-7.48814	-3.37565	-0.30414
62	O	-7.20637	0.878377	0.223368
63	H	-7.72719	0.958014	1.038584
64	H	-7.86728	0.857807	-0.48717
[HMAcRG, CA, with 6H2O]
atomID	atomTYPE	x	y	z
1	C	-3.78873	-0.8242	-0.01443
2	C	-2.5729	-1.50734	-0.108
3	C	-1.38008	-0.78146	-0.06881
4	C	-1.3403	0.608736	0.054427
5	C	-2.57669	1.270203	0.148838
6	C	-3.77691	0.58246	0.11463
7	H	-2.54703	-2.58169	-0.21151
8	H	-2.58788	2.35096	0.25236
9	H	-4.71784	1.118542	0.187552
10	C	1.13452	0.457851	-0.20319
11	C	0.972351	-0.93068	-0.27929
12	C	2.427555	0.974671	-0.37781
13	C	2.06321	-1.78696	-0.47375
14	C	3.52584	0.146615	-0.57809
15	H	2.573633	2.049589	-0.34729
16	C	3.32716	-1.23725	-0.60293
17	H	1.901753	-2.85833	-0.51435
18	H	4.518821	0.562251	-0.71514
19	O	-0.2391	-1.54806	-0.16853
20	N	4.485246	-2.1246	-0.69384
21	H	5.244326	-1.70622	-1.28153
22	N	-5.04299	-1.45203	-0.04545
23	H	-5.84558	-0.81887	0.027764
24	C	-0.03115	1.357715	0.172058
25	O	0.141718	1.745577	1.592446
26	C	0.383667	3.159747	1.746443
27	H	-0.33973	3.560642	2.466802
28	H	1.391796	3.318297	2.152077
29	C	0.22081	3.730011	0.365826
30	C	-0.01666	2.699182	-0.53864
31	C	0.283053	5.0555	-0.06433
32	H	0.467293	5.862517	0.639516
33	C	-0.19775	2.961835	-1.89611
34	H	-0.38415	2.154858	-2.59935
35	C	0.101078	5.325986	-1.42284
36	H	0.143779	6.352052	-1.77694
37	C	-0.13736	4.287141	-2.33261
38	H	-0.27762	4.513968	-3.38555
39	O	4.146551	-0.01469	2.831921
40	H	3.172336	-0.06427	3.022
41	H	4.199358	0.565351	2.055982
42	H	4.787358	-3.05038	2.323192
43	H	4.840824	-1.49179	2.313136
44	H	4.868131	-2.27211	0.291091
45	O	5.262821	-2.30703	1.919154
46	O	1.460874	-0.02476	3.358608
47	H	1.081094	-0.8952	3.161568
48	H	1.000882	0.588386	2.741281
49	O	6.509216	-0.94132	-2.25401
50	H	6.161566	-0.34659	-2.93824
51	H	7.104896	-0.3827	-1.72875
52	H	4.226392	-3.05872	-1.08727
53	O	3.735408	-4.6484	-1.70398
54	H	3.349868	-5.23478	-1.03307
55	H	3.071146	-4.61897	-2.41141
56	C	-5.32199	-2.79083	-0.16193
[truncated: 8 more rows]
